# Supplementary material for: CircRNAs as Potential Blood Biomarkers and Key Elements in Regulatory Networks in Gastric Cancer
Source: Int J Mol Sci. 2022 Jan 7;23(2):650. doi: 10.3390/ijms23020650 (PMC8776217; doi:10.3390/ijms23020650)
Supplement: Supplementary file 1 [file ijms-23-00650-s001.zip]

Archive with 1 entries (1 files):
- ijms-1500455-supplementary.pdf
